# Supplementary material for: Impact of chronic co-infection in pulmonary Mycobacterium avium complex disease after treatment initiation
Source: BMC Pulm Med. 2022 Apr 25;22:157. doi: 10.1186/s12890-022-01947-7 (PMC9036801; doi:10.1186/s12890-022-01947-7)
Supplement: Supplementary file 1 — Additional file 1: Supplementary Table 1. Detailed sputum culture changes of all patients. [file 12890_2022_1947_MOESM1_ESM.xlsx]

## Sheet: Table. 1
		Supplementary Table1. Detailed sputum culture changes of all patients
			Bronchoscopy Culture		Sputum Culture
			Baseline		Baseline					6-12 months					12-24 months
		ID	Mycobacteria	Bacteria	Count	Mycobacteria	Bacteria	Geckler classification16	Interval17	Count	Mycobacteria	Bacteria	Geckler classification	Interval	Count	Mycobacteria	Bacteria	Geckler classification	Interval	Median interval20
	Co-infection group	1			3	M. intracellulare	E. coli12×2	6, 5, 6	4 wk18, 2 wk	6	Negative	Negative	6, 6, 6, 6, 6, 5	24 wk, 1d, 1d, 8 wk, 1d, 1d	6	M. intracellulare	E. coli ×2	6, 6, 6, 1, 6, 5	12 wk, 4 wk, 1d, 8 wk, 1 d, 12 wk, 1d	35 d
		2	M. avium1	MSSA3	6	Negative	MSSA ×1	5, 3, 2, 5, 4, 4	1 d19, 1 d, 4 wk, 1 d, 1 d, 5 wk	3	Negative	Negative	1, 2, 6	30 wk, 8 wk, 4 wk	2	Negative	P. aeruginosa ×2	1, 3	32 wk, 40 wk	78 d
		3	M. avium / intracellulare2	P. aeruginosa4	2	Negative	Negative	4, 6	1 d	1	Negative	Negative	6	28 wk	3	Negative	P. aeruginosa ×3	5, 5, 6	20 wk, 1 d, 10 wk	82 d
		4			3	M. intracellulare	MSSA ×3	5, 5, 6	2 d, 2 d	3	Negative	MSSA ×2	6, 5, 5	20 wk, 5 d, 2 wk	4	Negative	MSSA ×3 H. influenzae ×1	5, 5, 5, 6	28 wk, 1 d, 1 d, 20 wk	56 d
		5			8	M. intracellulare	H. influenzae ×2	6, 5, 5, 6, 5, 6, 5, 3	1 d, 1 d, 1 d, 1 d, 8 wk, 4 wk, 1 d	3	Negative	Negative	2, 6, 3	24 wk, 1d, 8 wk	3	Negative	P. aeruginosa ×2	4, 4, 6	40 wk, 1 d, 8 wk	50 d
		6	M. avium	H. influenzae5	3	Negative	H. influenzae ×2 P. aeruginosa ×1	3, 4, 3	2 wk, 1 wk	2	Negative	Negative	1, 6	28 wk, 2 wk	3	Negative	P. aeruginosa ×2	3, 6, 4	38 wk, 24 wk, 8 wk	103 d
		7	M. intracellulare		3	M. intracellulare	Negative	6, 6, 6	7 wk, 1 d	5	Negative	P. aeruginosa ×5	4, 5, 6, 5, 5	25 wk, 1d, 4 wk, 8 wk, 4 wk	5	Negative	P. aeruginosa ×5	5, 5, 5, 4, 5	8 wk, 8 wk, 8 wk, 8 wk, 12 wk, 8 wk	55 d
		8	M. avium		2	Negative	Negative	1, 6	8 wk	1	Negative	Negative	3	32 wk	3	Negative	Nocardia spp. ×2	3, 4, 6	20 wk, 3 wk, 4 wk	94 d
		9			3	M. intracellulare	Negative	6, 6, 5	4 wk, 5 wk	1	M. intracelluare	Negative	6	30 wk	4	M. avium ×1	Nocardia spp. ×2	6, 6, 6, 4	20 wk, 8 wk, 2 wk, 12 wk	81 d
		10			2	M. avium	Negative	5, 5	3 wk	1	Negative	Negative	5	40 wk	3	Negative	P. aeruginosa ×3	5, 5, 5	22 wk, 26 wk, 12 wk	145 d
		11	M. avium		3	Negative	Negative	5, 5, 3	1 d, 8 wk	2	Negative	Negative	6, 2	24 wk, 3 wk	2	Negative	P. aeruginosa ×2	5, 4	30 wk, 24 wk	104 d
		12			3	M. avium	Negative	3, 6	1 d	2	M. avium	S. marcescens ×2	5, 6	30 wk, 8 wk	3	M. avium ×1	S. marcescens ×2	5, 6, 1	10 wk, 12 wk,16 wk	89 d
	MAC alone group	13	M. avium	Negative	3	M. avium	Negative	6, 6, 4	4 wk, 1 d	2	Negative	Negative	3, 6	26 wk, 16 wk	1	Negative	Negative	2	32 wk	110 d
		14	M. avium	MSSA	3	M. avium	Negative	5		2	Negative	Negative	3, 2	32 wk, 8 wk	1	Negative	Negative	4	36 wk	177 d
		15	M. avium	C. koseri6	3	M. avium	Negative	5, 4, 5	1 d, 1 d	3	Negative	Negative	6, 6, 5	22 wk, 6 wk, 2 wk	3	Negative	Negative	5, 5, 5	34 wk, 1 wk, 2 d	59 d
		16	M. avium	S. marcescens7	2	Negative	Negative	4, 6	2 wk	N.D.					3	Negative	Negative	1, 2, 2	80 wk, 12 wk, 16 wk	193 d
		17	M. avium	Negative	3	M. avium	Negative	3, 4, 3	8 wk, 3 d	3	Negative	Negative	6, 6, 2	29 wk, 1d, 1d	2	M.avium	Negative	4, 5	30 wk, 32 wk	100 d
		18	M. intracellulare	MRSA8	1	Negative	Negative	2		1	Negative	Negative	3	33 wk	2	Negative	Negative	2, 1	34 wk, 28 wk	222 d
		19	Negative	Negative	3	M. avium	MRSE×1	1, 6, 2	1 d, 5 wk	2	Negative	MSSA ×1	5, 5	28 wk, 1d	1	Negative	Negative	5	42 wk	105 d
		20	M. intracellulare	Negative	3	M.intra	Negative	5, 5, 5	1 d, 1 wk	3	Negative	Negative	6, 5, 1	26 wk, 1 wk, 3d	3	Negative	Negative	6, 5, 5	28 wk, 1 d, 1 wk	51 d
		21			4	M. avium	Negative	6, 5, 3, 6	1 d, 1 d, 10 wk	2	Negative	Negative	6, 6	28 wk, 1d	2	Negative	B. catarrhalis ×1	5, 6	42 wk, 1 d	81 d
		22	M. avium	S. agalactiae9	3	Negative	Negative	1, 3, 6	5 wk, 1 d	3	Negative	Negative	1, 6, 3	30 wk, 8 wk, 1d	N.D.					61 d
		23	M. avium	Negative	3	Negative	Negative	6, 1, 1	11 wk, 1 d	3	Negative	Negative	1, 3, 3	25 wk, 1 wk, 4 wk	3	Negative	Negative	6, 1, 3	20 w, 1 d, 4 wk	57 d
		24	M. intracellulare	Negative	3	Negative	B. catarrhalis13×1	6, 4, 6	1 d, 2 wk	1	Negative	Negative	6	32 wk	2	Negative	Negative	6, 1	40 wk, 1 d	104 d
		25	M. intracellulare	K. pneumonia10	3	M. intracellulare	Aspergillus. spp×1	1, 6, 4	1 d, 8 wk	3	M. intracelluare	Negative	6, 6, 4	36 wk, 1 d, 1 d	1	M. intracellulare	Negative	6	42 wk	101 d
		26	M. avium	Negative	3	M. avium	B. catarrhalis ×1	6, 3, 2	1 wk, 1 d	3	Negative	Negative	6, 1, 1	28 wk, 1 d, 1 d	2	Negative	Negative	1, 1	28 wk, 1 d	58 d
		27	M. avium / intracellulare	Negative	3	Negative	Negative	3, 3, 3	1 d, 1 d	2	Negative	Negative	1, 3	44 wk, 1 d	2	Negative	Negative	2, 3	40 wk, 1 d	85 d
		28	M. intracellulare	Negative	3	M. intracellulare	Negative	6, 5, 5	10 wk, 1 d	3	Negative	Negative	6, 6, 6	26 wk, 2 d, 1 d	N.D.					51 d
		29			3	M. avium	A. xylosoxidans14×2	5, 3, 5	1 d, 1 d	2	Negative	Negative	5, 6	36 wk, 12 wk	2	Negative	A. xylosoxidans ×1	6, 1	8 wk, 40 wk	112 d
		30	M. intracellulare	Fungus	3	M. intracellulare	S. marcescens15×2	1, 6, 3	1 d, 1 d	3	Negative	S. marcescens ×1	1, 5, 3	24 wk, 1 d, 1 d	3	Negative	Negative	3, 2, 2	28 wk, 1 d, 1 d	46 d
		31	M. avium	Negative	2	Negative	Negative	5, 1	4 wk	2	Negative	Negative	3	30 wk	1	Negative	Negative	6, 6	32 wk, 20 wk	151 d
		32	M. avium	Aspergillus niger	3	M. avium	Negative	6, 4, 5	6 wk, 2 d	2	Negative	Negative	2, 1	24 wk, 8 wk	1	Negative	Negative	1	24 wk	87 d
		33			2	M. avium	Negative	6, 6	4 d	1	Negative	Negative	5	28 wk	2	M. avium	Negative	5, 5	36 wk, 4 wk	120 d
		34	M. avium	Negative	3	M. avium	Negative	6, 6, 6	8 wk, 1 d	3	Negative	Negative	1, 2, 1	32 wk, 1 d, 1 d	2	Negative	Negative	6, 6	44 wk, 20 wk	104 d
		35	M. avium	MSSA	3	M. avium	MSSA×2	3, 5, 5	2 wk, 1 d	2	Negative	Negative	1, 3	40 wk, 1 d	1	Negative	Negative	6	38 wk	112 d
		36	M. intracellulare	MSSE11	2	Negative	Negative	6, 6	6 wk	1	Negative	Negative	2	44 wk	2	Negative	Negative	6, 6	40 wk, 8 wk	172 d
		37	M. avium	Negative	3	M. avium	Negative	5, 4, 3	1 d, 1 d	1	Negative	Negative	5	36 wk	3	M. avium	Negative	5, 5, 5	38 wk, 1 d, 3 wk	90 d
		38			3	M. avium	Negative	4, 3, 4	8 wk, 2 wk	3	Negative	Negative	1, 5, 1	24 wk, 12 wk, 12 wk	3	Negative	Negative	5, 3, 2	4 wk, 26 wk, 16 wk	91 d
		39			2	M. avium	Negative	5, 6	12 wk	3	Negative	Negative	6, 6, 1	32 wk, 1 d, 12 wk	2	M. avium	Negative	6, 5, 3	8 wk, 12 wk, 26 wk	102 d
		40			2	M. avium	MSSA	5, 4	1 d	1	Negative	Negative	4	26 wk	2	Negative	Negative	3, 1	24 wk, 20 wk	123 d
		41	M. avium / intracellulare	Negative	2	M. avium	Negative	1, 1	8 wk	1	Negative	Negative	6	28 wk	2	Negative	Negative	3, 5	36 wk, 12 wk	147 d
		42	M. avium	K. pneumonia	3	Negative	Negative	6, 1, 6	1 d, 1 d	3	Negative	Negative	3, 1, 6	36 wk, 1 d, 10 wk	N.D.					65 d
		43	M. avium	Negative	2	M. avium	Negative	6, 5	2 wk	1	Negative	Negative	5	28 wk	2	Negative	Negative	5, 5	42 wk, 1 d	126 d
		44	M. avium	Negative	2	M. avium	Negative	6, 6	1 d	1	M. avium	Negative	4	24 wk	2	M. avium	Negative	5, 5	24 wk, 16 wk	112 d
		45			4	M. avium	B. catarrhalis ×2	6, 5, 3, 5	1 d, 1 d, 2 d	3	Negative	Negative	1, 6, 3	24 wk, 1 d, 4 wk	2	Negative	Negative	1, 1	28 wk, 6 wk	55 d
		46			5	M. avium	Candida. spp ×2	1, 6, 3, 3, 3	1 d, 1 d, 1 d, 1 d	2	Negative	Negative	1, 2	30 wk, 12 wk	1	Negative	Negative	6	32 wk	75 d
		47	M. avium	Negative	3	Negative	Negative	3, 1, 1	1 d, 1 d	2	Negative	Negative	6, 6	36 wk, 1 d	2	Negative	Negative	6, 6	28 wk, 26 wk	106 d
		48	M. avium	Negative	2	Negative	Negative	5, 4, 5	8 wk, 1 d	1	Negative	Negative	3	26 wk	1	Negative	Negative	5	30 wk	112 d
		1, Mycobacterium avium; 2, Mycobacterium intracellulare; 3, Methicillin-sensitive Staphylococcus aureus; 4, Pseudomonas aeruginosa;
		5, Haemophilus influenzae; 6, Citrobacter koseri; 7, Serratia marcescens; 8, Methicillin-resistant Staphylococcus aureus; 9, Streptococcus agalactiae;
		10, Klebsiella pneumonia; 11, Methicillin-susceptible Staphylococcus epidermidis; 12, Escherichia coli; 13, Branhamella catarrhalis;
		14, Achromobacter xylosoxidans; 15, Serratia marcescens;
		16, Sputum quality assessment by Geckler classification. Bold type indicates co-infectious microorganism detection; 17, Interval between each sputum examination; 18, week; 19, day;
		20, Median interval between each sputum examination.
