# Supplementary material for: Impact of chronic co-infection in pulmonary Mycobacterium avium complex disease after treatment initiation
Source: BMC Pulm Med. 2022 Apr 25;22:157. doi: 10.1186/s12890-022-01947-7 (PMC9036801; doi:10.1186/s12890-022-01947-7)
Supplement: Supplementary file 2 — Additional file 2: Supplementary Table 2. Detailed CT scoring changes of all patients. [file 12890_2022_1947_MOESM2_ESM.xlsx]

## Sheet: Table 2
		Supplementary Table 2. Detailed CT scoring changes in all patients
			Baseline																									6 months
			Right-upper				Left-upper				Right-middle				Left-middle				Right-lower				Left-lower				Total	Right-upper				Left-upper				Right-middle				Left-middle				Right-lower				Left-lower
		ID	N1	I2	C3	E4	N	I	C	E	N	I	C	E	N	I	C	E	N	I	C	E	N	I	C	E		N	I	C	E	N	I	C	E	N	I	C	E	N	I	C	E	N	I	C	E	N	I
	Co-infection group	1	1	0	0	0	0	0	0	0	1	0	1	1	2	0	0	2	3	0	0	0	2	0	0	0	13	2	0	0	0	0	0	0	0	1	0	1	1	1	0	0	1	3	0	0	0	2	0
		2	1	0	0	1	1	0	0	1	3	0	0	2	1	1	0	0	3	1	0	2	2	0	0	0	19	1	0	0	1	1	0	0	1	3	0	0	2	1	0	0	1	2	0	0	2	1	0
		3	0	0	0	0	0	0	0	0	0	1	0	1	2	0	0	1	3	0	0	3	0	0	0	1	12	0	0	0	0	0	0	0	0	0	1	0	1	2	0	0	1	3	0	0	3	0	0
		4	2	0	0	0	1	0	0	0	2	0	0	2	2	0	0	2	2	0	0	1	1	0	0	0	15	2	0	0	0	1	0	0	0	2	0	0	2	2	0	0	2	2	0	0	1	1	0
		5	2	0	0	0	2	0	0	0	2	0	0	1	2	0	0	1	1	0	0	1	1	0	0	1	14	1	0	0	0	1	0	0	0	2	0	0	1	1	0	0	0	1	0	0	1	0	0
		6	2	0	0	0	0	0	0	0	2	0	0	1	1	0	0	0	2	0	0	1	1	0	0	0	10	1	0	0	0	0	0	0	0	1	0	0	0	0	0	0	0	1	0	0	0	1	0
		7	1	0	0	1	1	0	0	0	1	0	0	1	2	0	0	1	1	0	0	1	1	1	0	1	13	1	0	0	1	1	0	0	0	2	1	0	1	2	0	0	1	1	1	0	2	1	1
		8	0	0	1	0	1	0	1	0	1	0	1	0	1	1	0	0	1	1	0	0	1	1	0	0	11	1	0	1	0	1	0	1	0	1	0	1	0	1	1	0	0	2	1	0	1	1	1
		9	2	0	0	2	1	0	0	0	2	0	0	2	1	0	0	1	1	1	0	0	1	0	0	0	14	2	0	0	2	1	0	0	0	2	0	0	2	1	0	0	1	1	1	0	0	1	0
		10	0	0	0	0	0	0	0	0	0	0	0	0	0	1	0	1	1	0	0	1	1	0	0	1	6	0	0	0	0	0	0	0	0	0	0	0	0	0	1	0	1	0	0	0	0	1	0
		11	1	0	0	1	1	0	0	0	2	0	0	0	3	0	0	1	1	1	0	1	2	0	0	1	15	1	0	0	1	1	0	0	0	2	0	0	0	3	0	0	1	1	1	0	1	1	0
		12	1	0	1	0	0	0	0	0	3	1	0	1	0	0	0	0	2	0	0	0	0	0	0	0	9	2	0	1	0	0	0	0	0	3	1	0	1	0	0	0	0	2	0	0	0	0	0
	MAC alone group	13	0	0	0	0	0	0	0	0	2	0	0	0	2	0	0	1	1	1	0	0	1	0	0	1	9	0	0	0	0	0	0	0	0	0	0	0	0	1	0	0	0	1	0	0	0	0	0
		14	0	0	0	0	0	0	0	0	0	0	0	0	0	0	0	0	1	1	1	0	0	0	0	0	3	0	0	0	0	0	0	0	0	0	0	0	0	0	0	0	0	1	0	1	0	0	0
		15	1	1	0	1	0	0	0	0	0	0	1	1	0	0	0	0	0	0	0	1	0	0	0	0	6	0	0	0	1	0	0	0	0	0	0	1	1	0	0	0	0	0	0	0	1	0	0
		16	0	0	0	0	0	0	0	0	1	0	0	1	1	0	0	1	2	0	0	2	0	0	0	1	9	0	0	0	0	0	0	0	0	0	0	0	1	1	0	0	1	2	1	0	2	0	0
		17	2	0	0	1	0	1	0	0	2	0	0	0	1	0	0	0	2	0	0	1	0	0	0	1	11	1	0	0	1	0	0	0	0	1	0	0	0	1	0	0	0	1	0	0	1	0	0
		18	0	0	0	0	0	0	0	0	0	0	0	0	0	0	0	0	0	0	1	1	0	0	0	0	2	0	0	0	0	0	0	0	0	0	0	0	0	0	0	0	0	0	0	1	1	0	0
		19	2	0	1	0	1	0	0	0	3	0	0	2	1	1	0	1	1	0	0	0	1	2	0	1	17	1	0	1	0	1	0	0	0	2	0	0	2	1	0	0	1	1	0	0	0	1	1
		20	0	1	0	1	0	0	0	0	0	1	4	1	1	0	0	0	0	2	2	2	0	0	0	0	15	0	1	0	1	0	0	0	0	0	1	4	1	0	0	0	0	0	2	2	2	0	0
		21	0	0	0	0	0	0	0	0	2	0	0	1	1	0	0	0	1	0	0	0	2	0	0	0	7	0	0	0	0	0	0	0	0	1	0	0	0	1	0	0	0	0	0	0	0	0	0
		22	1	0	0	0	0	0	0	0	1	1	0	0	2	1	0	1	0	0	0	0	0	0	0	0	7	1	0	0	0	0	0	0	0	0	0	0	0	1	0	0	0	0	0	0	0	0	0
		23	1	0	0	0	0	0	0	0	0	1	0	1	0	1	1	1	0	0	0	1	0	0	0	1	8	1	0	0	0	0	0	0	0	0	0	0	1	0	1	1	1	0	0	0	1	0	0
		24	0	0	0	0	0	0	0	0	1	1	0	1	1	0	0	0	0	0	0	0	1	0	0	0	5	0	0	0	0	0	0	0	0	1	0	0	1	0	0	0	0	0	0	0	0	1	0
		25	0	1	3	1	0	1	1	0	1	0	1	0	2	0	0	0	1	0	1	0	1	0	0	0	14	0	1	3	1	0	1	1	0	1	0	1	0	2	0	0	0	1	0	1	0	1	0
		26	1	0	0	0	0	0	0	0	2	0	0	1	1	0	0	0	2	0	0	1	0	1	0	1	10	1	0	0	0	0	0	0	0	1	0	0	0	0	0	0	0	1	0	0	0	0	0
		27	1	0	0	0	0	0	0	0	2	0	0	1	1	0	0	0	1	1	0	1	1	0	0	0	9	1	0	0	0	0	0	0	0	1	0	0	1	1	0	0	0	1	0	0	1	1	0
		28	1	0	0	0	0	0	0	0	1	1	0	1	1	1	0	1	0	0	0	1	0	0	0	0	8	0	0	0	0	0	0	0	0	1	0	0	1	0	1	0	1	0	0	0	1	0	0
		29	1	0	0	0	0	0	0	0	1	0	1	1	1	0	0	0	2	0	0	0	1	1	0	0	9	1	0	0	0	0	0	0	0	1	0	1	1	0	0	0	0	0	0	0	0	0	0
		30	0	0	0	0	0	1	1	1	1	0	0	0	0	1	0	1	0	0	0	0	1	0	0	0	7	0	0	0	0	0	2	1	1	1	0	0	0	0	0	0	1	0	0	0	0	1	0
		31	1	0	0	0	1	0	0	1	1	1	0	1	0	2	0	1	3	0	0	1	1	0	0	0	14	1	0	0	0	1	0	0	1	1	0	0	1	0	1	0	1	2	0	0	1	0	0
		32	0	0	0	0	0	0	0	0	1	0	0	0	0	0	0	0	1	0	0	1	0	0	0	0	3	0	0	0	0	0	0	0	0	1	0	0	0	0	0	0	0	1	0	0	1	0	0
		33	0	1	2	0	0	0	0	0	3	0	0	1	1	0	0	0	1	1	0	1	0	0	0	0	11	0	1	2	0	0	0	0	0	2	0	0	1	1	0	1	0	1	0	0	1	0	0
		34	0	0	1	0	0	0	0	0	3	0	0	0	0	0	0	0	1	0	0	0	1	0	0	0	6	0	0	1	0	0	0	0	0	1	0	0	0	0	0	0	0	0	0	0	0	0	0
		35	2	1	0	0	2	0	0	0	2	0	0	1	2	0	0	0	1	0	0	0	0	0	0	0	11	1	0	0	0	1	0	0	0	1	0	0	0	1	0	0	0	0	0	0	0	0	0
		36	1	0	0	0	0	0	0	0	2	0	1	1	1	0	0	0	1	0	0	1	1	0	0	0	9	1	0	0	0	0	0	0	0	1	0	1	1	0	0	0	0	1	0	0	1	0	0
		37	1	0	2	0	0	0	2	0	1	0	0	0	1	0	0	0	0	0	0	0	1	2	0	0	10	1	0	1	0	0	0	1	0	1	0	0	0	1	0	0	0	0	0	0	0	1	1
		38	2	0	0	1	1	0	0	1	2	0	0	2	3	0	0	1	1	0	0	1	2	0	0	1	18	2	0	0	1	1	0	0	1	2	0	0	2	3	0	0	1	2	0	0	1	2	0
		39	0	1	0	1	0	1	1	1	1	0	0	0	0	2	1	2	0	0	0	0	0	1	1	0	13	0	1	0	1	0	1	1	1	1	0	0	0	0	1	1	2	0	0	0	0	0	1
		40	2	0	0	0	0	0	0	0	1	1	0	1	0	1	0	0	1	0	0	0	1	0	0	0	8	1	0	0	0	0	0	0	0	1	1	0	1	0	1	0	0	0	0	0	0	0	0
		41	1	0	0	1	0	0	0	0	1	1	0	1	1	0	0	0	0	1	0	1	1	0	0	0	9	0	0	0	1	0	0	0	0	1	0	0	1	0	0	0	0	0	1	0	1	1	0
		42	1	0	0	0	1	0	0	0	2	0	0	1	1	0	0	0	1	0	1	1	0	1	0	0	10	0	0	0	0	0	0	0	0	2	0	0	1	1	0	0	0	1	0	1	1	0	1
		43	1	0	0	0	0	1	0	0	0	1	0	0	0	2	1	1	0	1	0	1	0	2	0	1	12	1	0	0	0	0	0	0	0	0	0	0	0	0	1	1	0	0	0	0	1	0	1
		44	1	0	0	0	0	0	0	0	0	1	1	1	0	0	0	0	0	0	0	1	1	0	0	0	6	0	0	0	0	0	0	0	0	1	1	1	1	0	0	0	0	0	0	0	1	1	0
		45	0	1	0	1	0	0	0	0	1	1	0	1	0	2	0	1	1	0	0	0	0	1	0	1	11	0	0	0	1	0	0	0	0	1	0	0	1	0	1	0	1	1	0	0	0	0	1
		46	1	0	0	0	0	4	0	4	0	1	0	0	1	0	1	0	0	0	0	0	3	0	0	0	15	1	0	0	0	0	4	0	4	0	1	0	0	1	0	1	0	0	0	0	0	1	0
		47	1	0	1	0	0	0	0	0	0	0	0	0	0	0	0	0	0	0	0	0	0	0	0	0	2	0	0	1	0	0	0	0	0	0	0	0	0	0	0	0	0	0	0	0	0	0	0
		48	0	0	0	0	1	1	1	0	0	0	0	0	0	0	0	0	0	0	0	0	0	0	0	0	3	0	0	0	0	1	0	1	0	0	0	0	0	0	0	0	0	0	0	0	0	0	0
		1, Nodules; 2, Infiltration; 3, Cavities; 4, Bronchiectasis; 5, Changes in cavity wall thickness.
[truncated: 82 more columns]
